# Supplementary material for: Genetic Variants and Somatic Alterations Associated with MITF-E318K Germline Mutation in Melanoma Patients
Source: Genes (Basel). 2021 Sep 18;12(9):1440. doi: 10.3390/genes12091440 (PMC8469310; doi:10.3390/genes12091440)
Supplement: Supplementary file 1 [file genes-12-01440-s001.zip]

Archive with 2 entries (2 files):
- genes-1321629-supplementary.xlsx
- VERGANI SUPPLEMENTARY FIGURES.pdf
